# Supplementary material for: Roles of Insulin Receptor Substrates (IRS) in renal function and renal hemodynamics
Source: PLoS One. 2020 Dec 3;15(12):e0242332. doi: 10.1371/journal.pone.0242332 (PMC7714100; doi:10.1371/journal.pone.0242332)
Supplement: S1 Data — (XLS) [file pone.0242332.s001.xls]

## Sheet: Sheet1
	pioglitazone				p value
IRS1	2.09	0.46			0.046
IRS2	2.44	0.69			0.046
SE	0.51	0.22
SE	0.77	0.19
					0.19
					0.048
IRS1	2.36	0.57
IRS2	2.64	1.09
IRS1	2.09	0.46
IRS2	2.44	0.69
