# Supplementary material for: Roles of Insulin Receptor Substrates (IRS) in renal function and renal hemodynamics
Source: PLoS One. 2020 Dec 3;15(12):e0242332. doi: 10.1371/journal.pone.0242332 (PMC7714100; doi:10.1371/journal.pone.0242332)
Supplement: S2 Data — (XLSX) [file pone.0242332.s002.xlsx]

## Sheet: WT
Cr	Una	Na	BUN	uUN	FPG	Una	Urine Voloume	U Cr	Ccr	FeNa	NACl Out	U Cr		BW	CCr/BW
0.12	360	153	5.6	32.9	110	360	0.554	43.82	0.140488	0.644347	11.7318	24.2763		25	0.00561951
0.12	98	149	4.7	32.1	121	98	2.381	18.03	0.248434	0.437749	13.7258	42.9294		25	0.00993737
0.13	80	155	5	25.4	204	80	2.505	13.38	0.179043	0.501471	11.7882	33.5169		27	0.00663123
0.1	124	151	5.2	37.1	187	124	1.388	33.2	0.320011	0.247347	10.1242	46.0816		28	0.011429
0.12	195	153	5.5	42.9	164	195	0.699	36.56	0.14789	0.418329	8.01794	25.5554		26	0.00568809
0.08	138	152	4.7	22.8	154	138	0.775	25.09	0.168791	0.289484	6.29118	19.4447		31	0.00544488
0.09	148	148	5.2	25.5	198	148	1.275	29.1	0.286285	0.309278	11.1	37.1025		24	0.0119285
0.12	103	151	4.7	32.9	177	103	1.58	20.64	0.188722	0.396581	9.57294	32.6112		28	0.00674008
0.09	79	147	5.4	20.6	110	79	2.221	21.04	0.36057	0.229883	10.3211	46.7298		25	0.0144228
0.107778	147.222	151	5.11111	30.2444	158.333	147.222	1.48644	26.7622	0.226693	0.386052	10.297	34.2498		26.5556	0.00864905
0.0168508	82.8208	2.44949	0.334812	6.82416	34.8744	82.8208	0.702067	9.20285	0.0755434	0.125924	2.06771	9.28973		2.0608	0.00315184

## Sheet: IR-1
Cr	Una	Na	BUN	uUN	FPG	Una	Urine Voloume	U Cr	Ccr	FeNa	NACl Out	U Cr		BW	CCr/BW
0.09	98	136	5.1	28.9	119	49	2.058	11.69	0.185633	0.277386	5.93188	24.058		15	0.0123755
0.09	139	150	5	24.7	158	69.5	0.95	19.04	0.139568	0.219013	3.88382	18.088		16	0.00872299
0.09	207	155	5.7	25	175	103.5	1.302	21.73	0.218306	0.276561	7.92688	28.2925		13	0.0167928
0.06	350	147	5.3	28.5	190	175	0.35	31.43	0.127321	0.227262	3.60294	11.0005		14	0.00909433
0.06	248	152	5.8	27.6	167	124	1.52	21.6	0.38	0.226608	11.0871	32.832		15	0.0253333
0.06	168	152	4.6	20.6	260	84	0.316	15.42	0.0563972	0.215032	1.56141	4.87272		21	0.00268558
0.08	175	154	5	21.2	190	87.5	0.316	20.09	0.055108	0.226255	1.62647	6.34844		18	0.00306155
0.03	153	148	5.2	16.2	230	76.5	0.486	14.21	0.159862	0.109126	2.187	6.90606		18	0.00888125
0.07	97	154	4.9	25.5	168	48.5	2.868	9.25	0.263185	0.238329	8.18224	26.529		18	0.0146214
0.03	191	150	4.9	19.7	217	95.5	0.768	18.55	0.329778	0.102965	4.31435	14.2464		14	0.0235556
0.05	230	148	5.1	22.6	163	115	1.238	22.43	0.385671	0.173212	8.37471	27.7683		16	0.0241045
0.0645455	186.909	149.636	5.14545	23.6818	185.182	93.4545	1.10655	18.6764	0.209166	0.208341	5.33443	18.2674		16.1818	0.0135662
0.021047	69.1118	5.01403	0.334021	3.82024	36.9344	34.5559	0.773475	5.76022	0.112608	0.0553285	3.0385	9.64954		2.24897	0.00772474

## Sheet: IR-2
Cr	Una	Na	BUN	uUN	FPG	Una	Urine Voloume	U Cr	Ccr	FeNa	NACl Out	U Cr		BW	CCr/BW
0.11	150		32.9	250	39	2.99	15.52	0.29296	0.184278	6.85941		46.4048		34	0.00861646
0.1	147			449	19.5	7	6.67	0.324236	0.19888	8.02941		46.69		37	0.00876314
0.13	147	5.1	22.6	340	49.5	2.66	13.47	0.191401	0.324985	7.74529		35.8302		38	0.00503686
0.11	149	5.3	36.8	309	62	1.74	20.72	0.227606	0.220906	6.34588		36.0528		35	0.00650303
0.2	147	6.5	26.9	191	33	1.77	28.35	0.174234	0.15837	3.43588		50.1795		33	0.00527983
0.1	152	5.1	31	300	57.5	1.34	19.74	0.183692	0.191636	4.53235		26.4516		33	0.00556641
0.08	147	4.8	22.8	251	59	1.98	11.59	0.199203	0.277039	6.87176		22.9482		30	0.0066401
0.09	148	4.8	34.7	253	51	3.95	10.49	0.319718	0.295648	11.85		41.4355		33	0.00968844
0.08	150	5.3	23.9	317	41	1.96	14.63	0.248913	0.149465	4.72706		28.6748		30	0.00829711
0.11	148.833	5.3	29.35	270.167	50.5833	2.12333	17.5867	0.225561	0.215511	6.29382		34.2904		32.3333	0.00699582
0.0416333	1.77169	0.574456	5.25127	43.8194	10.41	0.843538	6.12874	0.0491551	0.0554287	2.73658		9.38305		1.79505	0.00154384
