# Supplementary material for: Roles of Insulin Receptor Substrates (IRS) in renal function and renal hemodynamics
Source: PLoS One. 2020 Dec 3;15(12):e0242332. doi: 10.1371/journal.pone.0242332 (PMC7714100; doi:10.1371/journal.pone.0242332)
Supplement: S3 Data — (XLS) [file pone.0242332.s003.xls]

## Sheet: Sheet1
	B	E1	E2	Before	E1	E2	SBF(前）	SBF(10）	SBF(20）	Ratio (10)	Ratio (20)	DBF（前）	DBF(10）	DBF(20）	Ratio (10)	Ratio (20)
IRS1	100	86.78	74.231	0.85	0.71	0.62	103.667	91.833	78	0.8678	74.231	69.667	59.667	53.667	0.806	70.13
IRS2	100	92.26	83.28	0.89	0.76	0.68	191.375	170.625	150	0.9026	80.28	53.5	48.125	43.375	0.87825	75.525
WT	100	99.453	89.962	0.94	0.86	0.8	183.167	192	162.833	0.99453	89.962	73.5	72.667	69.667	0.98013	95.066
SE	0	2.3624	2.0308	0.04	0.03	0.03	24.459	23.264	19.787	0.023624	2.0308	9.333	13.055	15.775	0.082972	11.905
SE	0	1.75	3.68949	0.03	0.03	0.04	33.187	26.885	22.414	0.0175	3.68949	13.335	13.656	13.81	0.046055	6.06697
	0	8.8929	10.024	0.04	0.04	0.04	42.08	55.672	36.297	0.088929	10.024	12.107	13.233	12.09	0.067565	6.53891
