# Supplementary material for: Roles of Insulin Receptor Substrates (IRS) in renal function and renal hemodynamics
Source: PLoS One. 2020 Dec 3;15(12):e0242332. doi: 10.1371/journal.pone.0242332 (PMC7714100; doi:10.1371/journal.pone.0242332)
Supplement: S4 Data — (XLS) [file pone.0242332.s004.xls]

## Sheet: Sheet1
Perfusionrate	0	30				%
MP/IRS1(1/9)	31	33	-2	6.45161		1.06452
MP/IRS1(1/9)	46	37	9	-19.5652		0.804348
MP/IRS1(1/9)	32	26	6	-18.75		0.8125
MP/IRS1(1/23)	35	33	2	-5.71429		0.942857
MP/IRS1(1/23)	36	31	5	-13.8889		0.861111
MP/IRS1(1/23)	35	28	7	-20		0.8
MP/IRS1(2/6)	38	30	8	-21.0526		0.789474
MP/IRS1(2/6)	39	36	3	-7.69231		0.923077
MP/IRS1(2/6)	39	38	1	-2.5641		0.974359
MP/IRS1(2/6)	49	42	7	-14.2857		0.857143
AVERAGE	38	33.4	4.6	-11.71		0.8829
SE	1.807	1.551	1.108	2.87564		0.02876
MP/IRS2(12/16)	40	33	7	-17.5		0.825
MP/IRS2(12/16)	27	24	3	-11.1111		0.888889
MP/IRS2(12/16)	40	30	10	-25		0.75
MP/IRS2(12/26)	41	34	7	-17.0732		0.829268			0	30
MP/IRS2(12/26)	41	34	7	-17.0732		0.829268		IRS1	38	33.4	100	0.8829
MP/IRS2(12/26)	44	35	9	-20.4545		0.795455		IRS2	40.286	33.429	100	0.829
MP/IRS2(2/3)	33	30	3	-9.09091		0.909091		WT	36.03	28.97	100	0.803
MP/IRS2(2/3)	35	26	9	-25.7143		0.742857
MP/IRS2(2/3)	49	44	5	-10.2041		0.897959
MP/IRS2(2/6)	41	31	10	-24.3902		0.756098			1.807	1.551		0.02876
MP/IRS2(2/6)	42	34	8	-19.0476		0.809524			1.581	1.374	･	0.022
MP/IRS2(2/6)	48	38	10	-20.8333		0.791667			1.66	1.51		0.01514
MP/IRS2(2/6)	46	37	9	-19.5652		0.804348
MP/IRS2(2/6)	37	38	-1	2.7027		1.02703
								IRS1	-11.71	2.87564
AVERAGE	40.286	33.429	6.857	-16.74	･	0.8326		IRS2	-16.74	2.04735
SE	1.581	1.374	0.876	2.04735	･	0.02047		WT	-19.7	1.51357
	47.3	35.3	12	-25.37		0.7463
	30.9	22.5	8.4	-27.1845		0.728155
	32.25	24.95	7.3	-22.6357		0.773643
	34.4	28.6	5.8	-16.8605		0.831395
	42.4	39	3.4	-8.01887		0.919811
	29.2	23.6	5.6	-19.1781		0.808219
	31.7	24.9	6.8	-21.4511		0.785489
	32	25	7	-21.875		0.78125
	31.7	27	4.7	-14.8265		0.851735
	40.1	33.9	6.2	-15.4613		0.845387
	40.1	30.9	9.2	-22.9426		0.770574
	40.3	32	8.3	-20.5955		0.794045
	36.03	28.97	7.1	-19.7		0.803
	5.74	5.23				0.05243
	1.66	1.51	0.7	1.51357		0.01514
