# Supplementary material for: Roles of Insulin Receptor Substrates (IRS) in renal function and renal hemodynamics
Source: PLoS One. 2020 Dec 3;15(12):e0242332. doi: 10.1371/journal.pone.0242332 (PMC7714100; doi:10.1371/journal.pone.0242332)
Supplement: S5 Data — (XLS) [file pone.0242332.s005.xls]

## Sheet: Sheet1
IRS1	BW	MBP(before）	MBP(10)	MBP(20)	RBP(before）	RBP（10）	RBP（20）	SBF(前）	SBF(10）	SBF(20）	Ratio(10)	Ratio(20)	DBF（before）	DBF(10）	DBF(20）	Ratio(10)	Ratio(20)
		117	111	100	0.87	0.61	0.53	56	43	40	76.7857	71.4286	44	20	15	45.4545	34.0909
		89	82	70	0.9	0.74	0.66	67	57	50	85.0746	74.6269	56	43	34	76.7857	60.7143
		89	77	70	0.91	0.81	0.73	71	65	51	91.5493	71.831	67	56	47	83.5821	70.1493
		87	80	67	0.88	0.76	0.55	173	156	120	90.1734	69.3642	101	102	124	100.99	122.772
		81	70	60	0.63	0.63	0.58	188	173	157	92.0213	83.5106	94	94	68	100	72.3404
		80	74	66	0.9	0.74	0.66	67	57	50	85.0746	74.6269	56	43	34	76.7857	60.7143
MD		90.5	82.333	72.167	0.85	0.71	0.62	103.667	91.833	78	0.8678	74.231	69.667	59.667	53.667	0.806	70.13
SE		5.536	5.993	5.764	0.04	0.03	0.03	24.459	23.264	19.787	0.023624	2.0308	9.333	13.055	15.775	0.082972	11.905
IRS2
		96	84	72	1	0.93	0.8	367	296	239	0.80654	65.1226	139	139	134	1	96.4029
		102	92	83	0.86	0.71	0.7	107	103	102	0.962617	95.3271	33	27	27	0.818182	81.8182
		95	85	81	0.89	0.79	0.67	42	37	32	0.880952	76.1905	36	34	31	0.944444	86.1111
		88	80	72	0.8	0.65	0.6	220	206	200	0.936364	90.9091	29	32	16	1.10345	55.1724
		84	80	70	0.87	0.75	0.7	203	182	180	0.896552	88.67	40	30	20	0.75	50
		89	81	73	0.8	0.65	0.47	198	177	154	0.893939	77.7778	26	19	18	0.730769	69.2308
		89	76	71	0.94	0.84	0.84	210	200	163	0.952381	77.619	52	46	49	0.884615	94.2308
		113	103	92	0.97	0.77	0.67	184	164	130	0.891304	70.6522	73	58	52	0.794521	71.2329
MD		94.5	85.125	76.75	0.89	0.76	0.68	191.375	170.625	150	0.9026	80.28	53.5	48.125	43.375	0.87825	75.525
SE		3.311	3.05	2.763	0.03	0.03	0.04	33.187	26.885	22.414	0.0175	3.68949	13.335	13.656	13.81	0.046055	6.06697
WT
		83	73	60	0.82	0.78	0.77	231	223	190	0.965368	82.2511	71	91	80	1.28169	112.676
		89	81	69	1.05	0.81	0.8	111	66	52	0.594595	46.8468	90	81	73	0.9	81.1111
		91	81	73	0.85	0.9	0.73	133	139	144	1.04511	108.271	57	45	41	0.789474	71.9298
		96	88	81	0.95	0.77	0.71	371	446	314	1.20216	84.6361	124	124	120	1	96.7742
		84	78	69	0.88	0.88	0.78	153	179	171	1.16993	111.765	58	57	64	0.982759	110.345
		86	78	68	1.08	1.02	1.01	100	99	106	0.99	106	41	38	40	0.926829	97.561
		88.167	79.833	70	0.94	0.86	0.8	183.167	192	162.833	0.99453	89.962	73.5	72.667	69.667	0.98013	95.066
		1.99	2.023	2.805	0.04	0.04	0.04	42.08	55.672	36.297	0.088929	10.024	12.107	13.233	12.09	0.067565	6.53891
